# Supplementary material for: Untangling Relational Ties: How Internalized Homonegativity and Adult Attachment Shape Relationship Quality in Lesbian and Gay Couples
Source: Behav Sci (Basel). 2025 Feb 13;15(2):205. doi: 10.3390/bs15020205 (PMC11851490; doi:10.3390/bs15020205)
Supplement: Supplementary file 1 [file behavsci-15-00205-s001.zip]

Archive with 1 entries (1 files):
- behavsci-3450510-supplementary.pdf
